# Supplementary material for: Ligand Size and Carbon-Chain Length Study of Silver Carboxylates in Focused Electron-Beam-Induced Deposition
Source: Nanomaterials (Basel). 2023 Apr 29;13(9):1516. doi: 10.3390/nano13091516 (PMC10180361; doi:10.3390/nano13091516)
Supplement: Supplementary file 1 [file nanomaterials-13-01516-s001.zip]

Archive with 1 entries (1 files):
- nanomaterials-2322700-supplementary.pdf
